# Supplementary material for: A Framework for Integrating Qualitative and Quantitative Data in Knowledge, Attitude, and Practice Studies: A Case Study of Pesticide Usage in Eastern Uganda
Source: Front Public Health. 2017 Dec 8;5:318. doi: 10.3389/fpubh.2017.00318 (PMC5727069; doi:10.3389/fpubh.2017.00318)
Supplement: Supplementary file 1 [file Data_Sheet_1.zip]

Archive with 18 entries (15 files):
- supplementary Material/
- supplementary Material/.DS_Store
- __MACOSX/
- __MACOSX/supplementary Material/
- __MACOSX/supplementary Material/._.DS_Store
- supplementary Material/KAP supplementary material - R code for quantitative analysis.html
- __MACOSX/supplementary Material/._KAP supplementary material - R code for quantitative analysis.html
- supplementary Material/Supplementary S1.pdf
- __MACOSX/supplementary Material/._Supplementary S1.pdf
- supplementary Material/Supplementary S2.html
- __MACOSX/supplementary Material/._Supplementary S2.html
- supplementary Material/Supplementary S2.pdf
- __MACOSX/supplementary Material/._Supplementary S2.pdf
- supplementary Material/Supplementary S3.pdf
- __MACOSX/supplementary Material/._Supplementary S3.pdf
- supplementary Material/Supplementary S4.csv
- __MACOSX/supplementary Material/._Supplementary S4.csv
- __MACOSX/._supplementary Material
